# Supplementary material for: A meta-analysis of sex differences in human brain structure
Source: Neurosci Biobehav Rev. 2014 Feb;39(100):34–50. doi: 10.1016/j.neubiorev.2013.12.004 (PMC3969295; doi:10.1016/j.neubiorev.2013.12.004)
Supplement: Supplementary file 2 [file mmc2.xls]

## Sheet: Sheet1
Supplementary Table 1: Articles included in the overall volumes meta-analyses: Imaging and analysis parameters
Study ID	Article	Year	Journal	DOI	MRI scanner	Sequence	Direction	Slice thickness	In-plane resolution	Software used
1	Abbs, et al	2011	NeuroImage	10.1016/j.neuroimage.2011.03.079	1.5 T	SPGR	Coronal	3.1 mm	1.17 x 1.17 mma	Cardviews
2	Acer, et al	2008	Surgical and Radiologic Anatomy	10.1007/s00276-008-0330-9	0.5 T	-	-	5 mm	-	Point-counting and planimetry methods
3	Allen, et al	1991	Journal of Neuroscience	-	0.6 T	E	Midsagittal	7.5 mm	-	-
4	Allen, et al	2002	American Journal of Physical Anthropology	10.1002/ajpa.10092	1.5 T	SPGR	Coronal	1.5 or 1.6 mm	0.94 x 1.25 mma	Brainvox
5	Allen, et al	2003	NeuroImage	10.1016/S1053-8119(03)00034-X	1.5 T	SPGR	Coronal	1.5 or 1.6 mm	0.94 x 1.25 mma	Brainvox
6	Andreasen, et al	1994	Journal of the American Medical Association	10.1001/jama.272.22.1763	1.5 T	SPGR	Coronal	1.5 mm	-	BRAINS
7	Arango, et al	2008	Psychiatry Research - Neuroimaging	10.1016/j.pscychresns.2007.06.002	1.5 T	Spoiled GRASS	Coronal	1.5 mm	0.94 x 0.94 mma	Measure
8	Baibakov, et al	2010	Neuroscience and Behavioral Physiology	10.1007/s11055-009-9224-5	0.23 T	-	-	-	-	-
9	Barnes, et al	2010	NeuroImage	10.1016/j.neuroimage.2010.06.025	1.5 T	SPGR	-	1.5 mm	0.94 x 0.94 mma	FSL
10	Barrick, et al	2005	NeuroImage	10.1016/j.neuroimage.2004.09.003	1.5 T	SPGR	Coronal	1.6 mm	0.78 x 1.04 mma	SPM99
11	Barta,et al	2003	Cerebral Cortex	10.1093/cercor/13.4.364	1.5 T	SPGR	Coronal	1.5 mm	0.94 x 0.94 mma	-
12	BDCG	2012	Cerebral Cortex	10.1093/cercor/bhr018	1.5 T	SPGR	Sagittal	1 or 1.4-1.8 mm	1 x 1 mm	-
13	Beacher, et al	2012	American Journal of Neuroradiology	10.3174/ajnr.A2880	1.5 T	MPRAGE	Sagittal	-	-	SPM8
14	Blanton, et al	2004	NeuroImage	10.1016/j.neuroimage.2004.01.010	1.5 T	Spoiled GRASS	Coronal or,	1.4 or	0.94 x 1.25 x 1.94 mma or,	-
							Sagittal	1.2 mm	0.98 x 1.3 x 2 mma
15	Blatter, et al	1995	American Journal of Neuroradiology	-	1.5 T	SE	Axial	5 mm	0.86 x 1.15 mma	Analyze
16	Bloss, et al	2007	Journal of the American Academy of Child and Adolescent Psychiatry	10.1097/chi.0b013e318030e28b	1.5 T	DSE	-	3mm	0.78 x 0.78 mma	SEGMENT
17	Boes, et al	2008	Behavioral Neuroscience	10.1037/0735-7044.122.3.677	1.5 T	Spoiled GRASS	Coronal	1.5 mm	1.02 x 1.35 mma	Freesurfer
18	de Bruin, et al	2005	Alcoholism: Clinical and Experimental Research	10.1097/01.ALC.0000159110.17351.C0	1.5 T	FFE	Coronal	1.2 mm	-	-
19	Bryant, et al	1999	American Journal of Psychiatry	-	1.5 T	SE	Coronal	3 mm	-	-
20	Buckner, et al	2004	NeuroImage	10.1016/j.neuroimage.2004.06.018	1.5 T	MPRAGE	-	1.25 mm	1 x 1 mm	-
21	Carne, et al	2006	Journal of Clinical Neuroscience	10.1016/j.jocn.2005.02.013	1.5 T	MPRAGE	-	1.5 mm	0.98 x 0.98 mm	Analyze 7.55
22	Caviness, et al	1996	Cerebral Cortex	10.1093/cercor/6.5.726	1.5 T	Siemens: FLASH	Coronal	3.1 mm	-	-
						GE: CAPRY or SPGR	Coronal	3 or 3.1 mm
23	Chen, et al	2007	NeuroImage	10.1016/j.neuroimage.2007.03.063	1.5 T	FFE	-	1.5 mm	1 x 1 mma	SPM2
24	Chen, et al	2012	Human Brain Mapping	10.1002/hbm.21313	3 T	MPRAGE	-	-	1 x 1 mm	Freesurfer 4.5.0
25	Cheng, et al	2009	Neuroscience	10.1016/j.neuroscience.2008.10.026	1.5 T	FLAIR- Fast SPGR	-	1.5 mm	1.02 x 1.02 mm	SPM2
26	Choi, et al	2010	NeuroReport	10.1097/WNR.0b013e3283345eb0	1.5 T	MPRAGE	-	-	-	MRIcro & FSL
27	Chung, et al	2005	Brain Research	10.1016/j.brainres.2005.02.033	3 T	MPRAGE	-	1.5 mm	0.86 x 0.86 mma	Brain voyager 2000
28	Clayden, et al	2011	Cerebral Cortex	10.1093/cercor/bhr243	1.5 T	FLASH	-	-	1 x 1 x 1 mm	FSL
29	Coffey, et al	1998	Archives of Neurology	10.1001/archneur.55.2.169	1.5 or 0.35 T	-	Axial	5 mm	-	-
30	Collinson, et al	2003	British Journal of Psychiatry	10.1192/bjp.183.2.114	1.5 T	SPGR	Coronal	1.5 mm	0.78 x 0.78 mm	EasyMeasure
31	Courchesne, et al	2000	Radiology	-	1.5 T	DSE	Axial	3 mm	0.78 x 0.78 mma	Segment
32	Cowell, et al	2007	European Journal of Neuroscience	10.1111/j.1460-9568.2006.05281.x	1.5 T	Sheffield: RF-SPGR	Sagittal	-	-	Analyze
						Liverpool: SPGR	Coronal	-	-
33	Crespo-Facorro, et al	2011	Progress in Neuro-Psychopharmacology & Biological Psychiatry	10.1016/j.pnpbp.2011.01.005	1.5 T	Spoiled GRASS	Coronal	1.5 mm	1.02 x 1.02 mm	BRAINS2
34	De Bellis, et al	2001	Cerebral Cortex	10.1093/cercor/11.6.552	1.5 T	SPGR	Coronal	1.5 mm	0.94 x 1.25 mma	NIH-Image
35	DeCarli, et al	2005	Neurobiology of Aging	10.1016/j.neurobiolaging.2004.05.004	1.5 T	DSE	Coronal	4 mm	1.21 x 0.86 mma	-
36	Duggal, et al	2005	Schizophrenia Research	10.1016/j.schres.2004.08.027	1.5 T	SPGR	Coronal	1.5 mm	0.98 x 1.25 mma	NIH-Image
37	Edland, et al	2002	Neurology	10.1212/WNL.59.2.272	1.5 T	-	Sagittal	-	-	-
38	Ekinci, et al	2008	Surgical and Radiologic Anatomy	10.1007/s00276-008-0356-z	0.5 T	-	Sagittal	5 mm	1 x 0.98 mma	-
39	Eliez, et al	2001	Brain	10.1093/brain/124.8.1610	1.5 T	SE	Axial	5 mm	-	-
40	Fahim, et al	2012	Social Development	10.1111/j.1467-9507.2011.00644.x	1.5 T	MPRAGE	-	0.98 mm	0.98 x 0.98 mm	CIVET & DISPLAY
41	Filipek, et al	1994	Cerebral Cortex	10.1093/cercor/4.4.344	1.5 T	Siemens: FLASH	Coronal	3.1 mm	1.17 x 1.17 mma	-
						GE: CAPRY	Coronal	3mm	0.94 x 0.94 mma
42	Frederikse, et al	1999	Cerebral Cortex	10.1093/cercor/9.8.896	1.5 T	Spoiled GRASS	Coronal	1.5 mm	0.78 x 0.78 mma or, 0.94 x 0.94 mma	Measure
43	Garcia-Falgueras, et al	2006	Brain Research	10.1016/j.brainres.2006.07.115	1.5 T	Fast SPGR	Coronal	1.5 mm	0.94 x 0.94 mma	SPM2
44	Ge, et al	2002	American Journal of Neuroradiology	-	1.5 T	FSE	Axial	3 mm	1.15 x 0.86 mma	3DVIEWNIX
45	Gilmore, et al	2007	Journal of Neuroscience	10.1523/JNEUROSCI.3339-06.2007	3 T	MPRAGE	-	-	-	EMS
46	Goldstein, et al	2001	Cerebral Cortex	10.1093/cercor/11.6.490	1.5 T	SPGR	Coronal	3.1 mm	1.17 x 1.17 mma	-
47	Good, et al	2001a	NeuroImage	10.1006/nimg.2001.0857	2 T	MPRAGE	Sagittal	1.5 mm	1 x 1 mm	SPM99
48	Guo, et al	2008	Medical Imaging 2008: Physiology, Function, and Structure from Medical Images	-	2 T	GE	Axial	2 mm	1 x 1 mm	SPM2
49	Gur, et al	1991	Proceedings of the National Academy of Sciences of the United States of America	10.1073/pnas.88.7.2845	1.5 T	-	Axial	5 mm	-	-
50	Gur, et al	1999	Journal of Neuroscience	-	1.5 T	SE	Axial	5 mm	-	-
51	Gur, et al	2002	American Journal of Geriatric Psychiatry	10.1176/appi.ajgp.10.1.72	1.5 T	SE	Axial	5 mm	0.86 x 0.86 mm	-
52	Hänggi, et al	2010	Journal of Cognitive Neuroscience	10.1162/jocn.2008.21175	3 T	FFE	-	-	1 x 1 x 1.5 mm	SPM5
53	Hogan, et al	2011	Cortex	10.1016/j.cortex.2010.01.001	1.5 T	SPGR	-	1.6 mm	0.94 x 0.94 mma	-
54	Hommer, et al	2001	American Journal of Psychiatry	10.1176/appi.ajp.158.2.198	1.5 T	SPGR	Coronal	2 mm	0.94 x 0.94 mm	-
55	Hoogendam, et al	2012	Neurobiology of Aging	10.1016/j.neurobiolaging.2012.02.012	1.5 T	FLAIR- Fast SPGR	-	2.5 mm	0.78 x 1.12 mma	Freesurfer 4.5
56	Hutchinson, et al	2003	Cerebral Cortex	10.1093/cercor/13.9.943	1.5 T	-	Sagittal	1 mm	1 x 1 mm	AVS
57	Jenkins, et al	2000	Archives of Neurology	10.1001/archneur.57.2.220	1.5 T	DSE	Axial	5 mm	0.94 x 1.25 mma	MIDAS
58	Knaus, et al	2004	Neuropsychology	10.1037/0894-4105.18.4.738	1.5 T	Fast SPGR	Sagittal	1.5 mm	0.94 x 0.94 mma	Scion Image, Measure
59	Koscik, et al	2009	Brain and Cognition	10.1016/j.bandc.2008.09.004	1.5 T	Spoiled GRASS	Coronal	1.5 mm	1.02 x 1.35 mma	BRAINS2
60	Kruggel, et al	2006	NeuroImage	10.1016/j.neuroimage.2005.09.063	3 T	MDEFT	Sagittal	1.5 mm	0.9 x 0.9 mm	-
61	Lai, et al	-	-	-	3 T	DESPOT	-	-	1 x 1 x 1 mm	SPM8
62	Lavretksy	2004	American Journal of Geriatric Psychiatry	10.1176/appi.ajgp.12.6.653	1.5 T	Spoiled GRASS	Coronal	1.4 mm	0.86 x 0.86 mm	-
63	Lee, et al	2004	IEEE Transactions on Biomedical Engineering	10.1109/TBME.2004.831543	1.5 T	SPGR	Sagittal	1.5 mm	0.82 x 0.82 mma	Analyze 4.0
64	Lee, et al	2009a	Brain Research	10.1016/j.brainres.2009.04.027	1.5 T	MPRAGE	-	1.5 mm	-	V-work 3.5
65	Lee, et al	2009b	Brain Structure and Function	10.1007/s00429-009-0209-5	3 T	MPRAGE	-	1.5 mm	0.86 x 0.86 mma	Brain Voyager 2000
66	Lemaître, et al	2005	NeuroImage	10.1016/j.neuroimage.2005.02.042	1 T	IR-SPGR	Sagittal	-	1.4 x 0.89 x 0.89 mm	-
67	Lentini, et al	2012	Cerebral Cortex	10.1093/cercor/bhs222	1.5 T	Spoiled GRASS	-	-	1 x 1 mm	SPM5
68	Leonard, et al	2008	Cerebral Cortex	10.1093/cercor/bhn052	-	-	-	-	-	FSL
69	Li, et al	2012	Human Brain Mapping	10.1002/hbm.22168	1.5 T	-	Sagittal	1 mm	1 x 1 mm	Freesurfer
70	Luders, et al	2002	NeuroReport	10.1097/01.wnr.0000049603.85580.da	1.5 T	MPRAGE	Sagittal	1.5 mm	0.98 x 0.98 mma	SPM99
71	Luders, et al	2003	Cerebral Cortex	10.1093/cercor/13.10.1084	MNI: 1.5 T	SPGR	-	-	1 x 1 x 1 mm	-
					RIC: 2 T	SPGR	-	-	1 x 1 x 1 mm	-
					UCLA: 3 T	SPGR	-	-	1.2 x 1 x 1 mm	-
72	Luders, et al	2005	NeuroImage	10.1016/j.neuroimage.2005.02.010	1.5 T	SPGR	-	-	0.94 x 0.94 x 1.5 mm	LONI
73	Maller, et al	2006	Hippocampus	10.1002/hipo.20133	1.5 T	FFE	Coronal	1 mm	1.02 x 1.02 mm	-
74	Mann, et al	2011	Brain Research	10.1016/j.brainres.2011.05.050	1.5 T	-	Axial	1.2 mm	0.9 x 0.9 mma	-
75	Matsumae, et al	1996	Journal of Neurosurgery	10.3171/jns.1996.84.6.0982	1.5 T	DSE	-	3 mm or 5 mm	-	Sun Microsystem
76	Mitchell, et al	2003	American Journal of Neuroradiology	-	1.5 T	Fast SPGR	Coronal	1.5 mm	0.94 x 0.94 mm	MReg
77	Mortamet, et al	2005	Medical Image Computing and Computer-Assisted Intervention – MICCAI 2005	10.1007/11566465_48	3 T	-	-	-	1 x 1 mm	Insight Toolkit
78	Narr, et al	2007	Cerebral Cortex	10.1093/cercor/bhl125	1.5 T	SPGR	Coronal	1.5 mm	0.86 x 086 mm	-
79	Neufang, et al	2009	Cerebral Cortex	10.1093/cercor/bhn100	1.5 T	MPRAGE	Sagittal	1 mm	1.42 x 1 mma	SPM2
80	Nopoulos, et al	1997	American Journal of Psychiatry	-	1.5 T	SPGR	Coronal	1.5 mm	1.02 x 1.35 mma	BRAINS
81	Nopoulos, et al	2000	Psychiatry Research - Neuroimaging	10.1016/S0925-4927(99)00044-X	1.5 T	Spoiled GRASS	Coronal	1.5 mm	1.02 x 1.35 mma	BRAINS
82	Nunnemann, et al	2009	Neurobiology of Aging	10.1016/j.neurobiolaging.2007.05.016	1.5 T	MPRAGE	Sagittal	-	1 x 1 x 1 mm	SPM2
83	Passe, et al	1997	Progress in Neuro-Psychopharmacology & Biological Psychiatry	10.1016/S0278-5846(97)00160-7	1.5 T	-	Axial	5 mm	0.94 x 1.21 mma	MRX Software
84	Paus, et al	2010	Hormones and Behavior	10.1016/j.yhbeh.2009.08.004	1 T	RF-SPGR	Sagittal	-	1 x 1 x 1 mm	MINC & FSL
85	Peper, et al	2009	Psychoneuroendocrinology	10.1016/j.psyneuen.2008.09.012	1.5 T	SPGR	Coronal	-	1 x 1 x 1.2 mm	SPM & ANIMAL
86	Pol, et al	2006	European Journal of Endocrinology	10.1530/eje.1.02248	1.5 T	FFE	Coronal	1.2 mm	-	-
87	Ponseti, et al	2007	PLoS ONE	10.1371/journal.pone.0000762	1.5 T	-	Sagittal	1.2 mm	-	SPM2
88	Qiu, et al	2013	NeuroImage	10.1016/j.neuroimage.2012.09.032	1.5 T	FSE
89	Rametti, et al	2011	Journal of Psychiatric Research	10.1016/j.jpsychires.2010.11.007	3 T	MPRAGE	Sagittal	-	1 x 1 x 1 mm	FSL 4.1.2 & SIENAX
90	Reig, et al	2011	Schizophrenia Bulletin	10.1093/schbul/sbq044	1.5 T	-	Axial	-	1 x 1 x 1.5 mm	SPM2
91	Reiss, et al	1996	Brain	10.1093/brain/119.5.1763	1.5 T	SE	Axial	5 mm	-	-
92	Reiss, et al	2004	Journal of Pediatrics	10.1016/j.jpeds.2004.04.031	1.5 T	RF-SPGR	-	1.2 mm	1.17 x 1.56 mma	BrainImage 5.x
93	Resnick, et al	2000	Cerebral Cortex	10.1093/cercor/10.5.464	1.5 T	Spoiled GRASS	Axial	1.5 mm	0.94 x 0.94 mm	-
94	Rhyu, et al	1999	Neuroscience Letters	10.1016/S0304-3940(99)00487-5	1.5 T	-	Sagittal	5 mm	-	NIH-Image 1.6
95	Riello, et al	2005	Aging Clinical and Experimental Research	-	Brescia: 1 T	-	-	1.3 mm	0.86 x 0.86 mma	-
					Milan: 1.5 T	-	-	1 mm	1.31 x 0.9 mma	-
					Verona: 1 T	-	-	1.3 mm	1.39 x 0.98 mma	-
96	Rijpkema, et al	2012	Human Brain Mapping	10.1002/hbm.21283	1.5 or 3 T	MPRAGE	Sagittal	-	-	SPM5
97	Sachdev, et al	2008	Psychiatry Research - Neuroimaging	10.1016/j.pscychresns.2007.08.009	1.5 T	FFE	Coronal	2 mm	1.02 x 1.02 mma	SPM2
98	Salinas, et al	2012	Gender Medicine	10.1016/j.genm.2012.01.003	1.5 T	Spoiled GRASS	Coronal	1.5 mm	-	BRAINS2
99	Sandu, et al	2008	Neuroscience Letters	10.1016/j.neulet.2008.04.022	1.5 T	MPRAGE	-	1 mm	1.33 x 1 mma	Brain Voyager 1.7.9
100	Savic, et al	2011	Cerebral Cortex	10.1093/cercor/bhr032	1.5 T	Spoiled GRASS	-	1 mm	1 x 1 x 1 mm	SPM5
101	Schlaepfer, et al	1995	Psychiatry Research - Neuroimaging	10.1016/0925-4927(95)02634-A	1.5 T	-	Axial	5 mm	-	C and XWINDOWS
102	Sgouros, et al	1999	Journal of Neurosurgery	10.3171/jns.1999.91.4.0610	-	-	-	5 mm	-	C and XWINDOWS
103	Shan, et al	2005	Journals of Gerontology - Series A Biological Sciences and Medical Sciences	10.1093/gerona/60.2.165	1.5 T	Turbo FLASH	Coronal	2 mm	1 x 1 mm	-
104	Shin, et al	2005	NeuroReport	10.1097/00001756-200505310-00003	1.5 T	-	Axial	-	0.9 x 0.9 mm	Analyze 6.0
105	Soloff, et al	2008	Psychiatry Research - Neuroimaging	10.1016/j.pscychresns.2008.02.003	1.5 T	SPGR	Coronal	1.5 mm	0.94 x 1.25 mma	SPM5
106	Sowell, et al	2007	Cerebral Cortex	10.1093/cercor/bhl066	1.5 T	SPGR	Sagittal	1.2 mm	-	-
107	Sparks, et al	2002	Neurology	-	1.5 T	SPGR	-	UW: 3 mm	0.86 x 0.86 mma	Measure
								NIH: 2 mm	0.94 x 0.94 mma
108	Sullivan, et al	2001	Neurobiology of Aging	10.1016/S0197-4580(01)00232-9	1.5 T	SPGR	-	-	0.94 x 1.25 mm	-
109	Sullivan, et al	2004	Neurobiology of Aging	10.1016/S0197-4580(03)00044-7	1.5 T	SE	Axial	5 mm	0.94 x 0.94 mma	-
110	Sullivan, et al	2005	Neurobiology of Aging	10.1016/j.neurobiolaging.2004.09.015	1.5 T	DSE	Coronal	3 mm	-	-
111	Takahashi, et al	2004	European Archives of Psychiatry and Clinical Neuroscience	10.1007/s00406-004-0491-4	1.5 T	FLASH	Sagittal	1 mm	1 x 1 mm	Dr View 5.2
112	Takao, et al	2010	Human Brain Mapping	10.1002/hbm.21225	1.5 T	SPGR	Axial	1.5 mm	0.94 x 0.94 mm	SPM5
113	Tepest, et al	2010	Psychiatry Research - Neuroimaging	10.1016/j.pscychresns.2010.04.007	1.5 T	TFE	-	1 mm	1 x 1 mm	-
114	Uematsu, et al	2012	PLoS ONE	10.1371/journal.pone.0046970	1.5 T	FLASH	-	1 mm	1 x 1 mma	Dr View
115	Wang, et al	2012	NeuroImage	10.1016/j.neuroimage.2011.02.060	3 T	-	Sagittal	1.3 mm	1 x 1.33 mma	SPM8
116	Whitwell, et al	2001	American Journal of Neuroradiology	-	1.5 T	SPGR	Coronal	1.5 mm	0.94 x 0.94 mm	-
117	Wilke, et al	2007	Experimental Brain Research	10.1007/s00221-006-0732-z	3 T	MDEFT	-	-	1.5 x 1 x 1.5 mm	SPM99
118	Witte, et al	2010	NeuroImage	10.1016/j.neuroimage.2009.09.046	3 T	MPRAGE	-	1.6 mm	0.78 x 0.86 mm	SPM5
119	Wood, et al	2008a	Cerebral Cortex	10.1093/cercor/bhm079	1.5 T	Spoiled GRASS	Coronal	1.5 mm	1.02 x 1.25 x 0.95 mma	BRAINS2
120	Wood, et al	2008b	Social, Cognitive, and Affective Neuroscience	10.1093/scan/nsn010	1.5 T	Spoiled GRASS	Coronal	1.5 mm	1.02 x 1.25 x 0.95 mma	BRAINS2
121	Yamasue, et al	2008	Cerebral Cortex	10.1093/cercor/bhm254	1.5 T	SPGR	-	-	0.94 x 0.94 mm	SPM2
122	Yang, et al	2008	Psychiatry Research - Neuroimaging	10.1016/j.pscychresns.2007.12.013	1.5 T	IR-SPGR	-	-	0.94 x 0.94 x 1.1 mm	SPM2
123	Yoshii, et al	1988	Journal of Cerebral Blood Flow and Metabolism	10.1038/jcbfm.1988.112	1 T	-	-	10 mm	-	-
124	Ystad, et al	2009	BMC Medical Imaging	10.1186/1471-2342-9-17	1.5 T	Bergen: IR-SPGR	-	-	0.94 x 0.94 x 1.4 mm	Freesurfer
						Oslo: MPRAGE	-	-	1 x 1 x 1.3 mm
125	Yurgelun-Todd, et al	2002	Psychology Reports	10.2466/pr0.2002.91.3.743	1.5 T	SPGR	-	1.5 mm	-	-
126	Zhang, et al	2007	Neurobiology of Aging	10.1016/j.neurobiolaging.2006.06.020	1.5 T	Turbo FLASH	Coronal	2 mm	1 x 1 mm	FSL
Notes: aCalculated in-plane resolution using: field of view divided by matrix resolution
Abbreviations: BDCG, brain development cooperative group; CAPRY, spoiled gradient echo sequence; DESPOT, driven equilibrium single pulse observation sequence; DOI, digital object identifier; DSE, double spin echo sequence; E, single echo sequence; FFE, fast field echo sequence; FLAIR, fluid attenuated inversion recovery
sequence; FLASH, spoiled gradient echo sequence on a Siemens scanner; FSE, fast SE; FSL, FMRIB Software Library;FSPGR, fast SPGR; GE, gradient echo;GRASS, coherent gradient echo sequence; ICV, intracranial volume (including CSF); IR, inverse recovery; MDEFT, modified driven equilibrium Fourier transform sequence; MPRAGE,
three dimensional magnetization prepared rapid acquisition gradient recalled echo sequence; RF, fast recovery; SE, spin echo sequence; SPGR, spoiled gradient echo sequence on a GE scanner; SPM, statistical parametric mapping; T, Tesla; TFE, turbo fast echo sequence.
