# Supplementary material for: A meta-analysis of sex differences in human brain structure
Source: Neurosci Biobehav Rev. 2014 Feb;39(100):34–50. doi: 10.1016/j.neubiorev.2013.12.004 (PMC3969295; doi:10.1016/j.neubiorev.2013.12.004)
Supplement: Supplementary file 3 [file mmc3.xls]

## Sheet: Sheet1
Supplementary Table 2: Articles included in the voxel-based volume meta-analysis: Imaging, and analysis parameters
Study ID	Article	Year	Journal	DOI	MRI scanner	Sequence	Direction	Slice thickness	In-plane resolution	Software used	Normalization method	Modulation	Smoothing kernel	Voxel-level threshold	Cluster-level threshold	Covaried for
127	Almeida, et al	2009	Psychiatry Research - Neuroimaging	10.1016/j.pscychresns.2008.02.001	3T	MPRAGE	Sagittal	1 or 0.8 mm	0.78 x 0.78 mma	SPM5	USM	Yes	12	p < 0.001	SVC, FWE, P<0.05, Cluster ≥ 5 voxels	GM volume, age
23	Chen, et al	2007	NeuroImage	10.1016/j.neuroimage.2007.03.063	1.5T	FFE	-	1.5 mm	1 x 1 mma	SPM2	Optimized VBMb	Yes	12	p < 0.001 FWE	-	ICV, age, scanner, handedness, years of education
25	Cheng, et al	2009	Neuroscience	10.1016/j.neuroscience.2008.10.026	1.5T	FLAIR-FSPGR	-	1.5 mm	1.02 x 1.02 mm	SPM2	Optimized VBMb	Yes	8	p<0.001 uncorrected	Cluster >30 voxels	TBV
128	Fan, et al	2010	Brain Research	10.1016/j.brainres.2010.07.031	3T	FSPGR	Axial	1.4 mm	0.47 x 0.47 mm	SPM5	Optimized VBMb	Yes	4	M: p < 0.05 FDR corrected, F: p < 0.05 uncorrected	-	ICV, age
47	Good, et al	2001a	NeuroImage	10.1006/nimg.2001.0857	2T	MPRAGE	Sagittal	1.5 mm	1 x 1 mm	SPM99	Optimized VBMb	Yes	12	p < 0.025	-	-
48	Guo ,et alc	2008	Medical Imaging 2008: Physiology, Function, and Structure from Medical Images	Medical Imaging	2T	GE	Axial	2 mm	1 x 1 mm	SPM2	Optimized VBMb	Yes	8	p < 0.001 uncorrected	-	ICV, age
61	Lai, et al	2012	Submitted	Submitted	3T	DESPOT	-	-	1 x 1 mm	SPM8	DARTEL	Yes	4	p < 0.025	FDR q < 0.05	Age
67	Lentini, et al	2012	Cereb Cortex	10.1093/cercor/bhs222	1.5T	Spoiled GRASS	-	-	1 x 1 mm	SPM5	DARTEL	Yes	8	p < 0.001 then, p < 0.05 FDR corrected	p < 0.05	TBV, age
129	Lombardo, et ald	2012	Journal of Neuroscience	10.1523/JNEUROSCI.4389-11.2012	1.5T	SPGR	Sagittal	1 or 1.5 mm	1 x 1 mm	SPM8	DARTEL	Yes	4	p < 0.025	p < 0.05 corrected, k ≥ 3780; SVCe: p < 0.05 FWE	GM volume, age, center, sex
82	Nunnemann, et ald	2009	Neurobiol Aging	10.1016/j.neurobiolaging.2007.05.016	1.5T	MPRAGE	Sagittal	-	1 x 1 mm	SPM2	Optimized VBMb	Yes	8	p < 0.05 FDR corrected	p < 0.05 corrected, Cluster ≥ 330 voxels	GM volume
130	Pletzer, et al	2010	Brain Research	10.1016/j.brainres.2010.06.019	3T	MPRAGE	Sagittal	1.2 mm	1 x 1 mm	SPM5	USM	Yes	12	p < 0.001 then, p < 0.05 FDR corrected	-	GM volume
100	Savic, et al	2011	Cerebral Cortex	10.1093/cercor/bhr032	1.5T	Spoiled GRASS	-	1 mm	1 x 1 mma	SPM5	DARTEL	Yes	8	p < 0.001	Cluster size ≥ 0.4cm	GM; WM volume
131	Welborn, et al	2009	Social Cognitive and Affective Neuroscienc	10.1093/scan/nsp028	3T	MPRAGE	Axial	1.25 mm	1 x 1 mm	FSL	TBM	Yes	-	p < 0.0001	Cluster ≥ 8 voxels	Age, intelligence
118	Witte, et al	2010	NeuroImage	10.1016/j.neuroimage.2009.09.046	3T	MPRAGE	-	1.56 mm	0.78 x 0.86 mm	SPM5	Optimized VBMb	Yes	8	p < 0.05 FDR corrected	Cluster ≥ 50 voxels	GM volume
121	Yamasue, et al	2008	Cerebral Cortex	10.1093/cercor/bhm254	1.5T	SPGR	-	-	0.94 x 0.94 mm	SPM2	Optimized VBMb	Yes	12	p < 0.05 FDR corrected	-	ICV
122	Yang, et al	2008	Psychiatry Research - Neuroimaging	10.1016/j.pscychresns.2007.12.013	1.5T	IR-SPGR	-	-	0.94 x 0.94 mm	SPM2	Optimized VBMb	Yes	12	p < 0.001 within ROIs, p < 0.05 FWE outside ROIs	Cluster ≥ 20 voxels	GM volume, age, diagnosis, gender, diagnosis*gender
Notes: Study ID count corresponds to and continues on from Supplementary Table 1; aCalculated in-plane resolution using: field of view divided by matrix resolution; bAccording to guidelines from Good et al., NeuroImage 14(1): 21-36 (2001); cConference paper; dVBM analysis in supplementary data; eFor amygdala and hippocampus
Abbreviations:DARTEL, Diffeomorphic Anatomical Registration Through Exponentiated Lie Algebra Tool; DESPOT, driven equilibrium single pulse observation sequence; F, Females; FDR, False Discovery Rate; FFE, fast field echo sequence; FLAIR, fluid attenuated inversion recovery sequence; FLASH, spoiled gradient echo sequence on a Siemens scanner; FSPGR, fast SPGR; FWE, Family Wise Error; GM, Gray mat…
IR, inverse recovery; MPRAGE, three dimensional magnetization prepared rapid acquisition gradient recalled echo sequence; ROI, Region of Interest; SPGR, spoiled gradient echo sequence on a GE scanner; SPM, Statistical Parametric Mapping; SVC, Small Volume Correction; TBM, Tensor-based Morphometry; TBV, Total Brain Volume; USM, Unified Segmentation Model; VBM, Voxel-based Morphometry; WM, white ma…
