# Supplementary material for: A meta-analysis of sex differences in human brain structure
Source: Neurosci Biobehav Rev. 2014 Feb;39(100):34–50. doi: 10.1016/j.neubiorev.2013.12.004 (PMC3969295; doi:10.1016/j.neubiorev.2013.12.004)
Supplement: Supplementary file 4 [file mmc4.xls]

## Sheet: Sheet1
Supplementary Table 3: Articles included in the voxel-based tissue density meta-analysis: Imaging, and analysis parameters
Study ID	Article	Year	Journal	DOI	MRI scanner	Sequence	Direction	Slice thickness	In-plane resolution	Software used	Normalization method	Modulation	Smoothing kernel	Voxel-level threshold	Cluster-level threshold	Covaried for
132	Dong, et ala	2010	Proceedings of the 2010 3rd International Conference on Biomedical Engineering and Informatics (BMEI 2010)	-	1.5T	SPGR	-	1 mm	0.94 x 1.07 mmb	SPM	Optimized VBMc	No	12	p<0.001 uncorrected	Cluster ≥ 10 voxels	-
43	Garcia-Falgueras, et al	2006	Brain Research	10.1016/j.brainres.2006.07.115	1.5T	FSPGR	Coronal	1.5 mm	0.94 x 0.94 mmb	SPM2	Classic VBM	No	6	p < 0.001 uncorrected	p < 0.05 corrected; Cluster >10 voxels	-
47	Good, et al	2001a	NeuroImage	10.1006/nimg.2001.0857	2T	MPRAGE	Sagittal	1.5 mm	1 x 1 mm	SPM99	Optimized VBMd	No	12	p < 0.025	-	-
40	Fahim, et al	2012	Social Development	10.1111/j.1467-9507.2011.00644.x	1.5 T	MPRAGE	-	0.98 mm	0.98 x 0.98 mm	CIVET & DISPLAY	Classic VBM	No	10	p < 0.05, t > 4.0	-	-
133	Lord, et al	2010	Menopause	10.1097/gme.0b013e3181e06b83	1.5T	SPGR	-	-	1 x 1 mm	-	Classic VBM	No	10	-	p < 0.05 corrected, t-statistic > 3.4	Age
85	Peper, et al	2009	Psychoneuroendocrinology	10.1016/j.psyneuen.2008.09.012	1.5T	SPGR	Coronal	-	1 x 1 mm	SPM	Classic VBM	No	4	p < 0.05 FDR corrected	-	Age, handedness
134	Takahashi, et al	2011	Hum Brain Mapping	10.1002/hbm.21088	1.5T	SPGR	Coronal	1.5 mm	1 x 1 mm	SPM8	Classic VBM	No	12	p < 0.001 uncorrected	-	Age; proportional scaling to normalize GM densities
															-
135	Van Laere, et al	2001	Radiology	10.1148/radiol.2213010295	1.5T	MPRAGE	-	0.9 mm	0.98 x 0.98 mmb	SPM	Classic VBM	No	7.9 x 7.9 x 8.9 mm	p < 0.001 uncorrected	p < 0.001,	Age; proportional scaling to normalize GM densities
115	Wang, et al	2012	Neuroimage	10.1016/j.neuroimage.2011.02.060	3T	-	Sagittal	1.33 mm	1 x 1.33 mmb	SPM8	DARTEL	No	8	p < 0.02 uncorrected	Cluster ≥ 50 voxels	-
Notes: Study ID count corresponds to and continues on from Supplementary Tables 1 and 2; aConference paper; bCalculated in-plane resolution using: field of view divided by matrix resolution; cAccording to guidelines from Good et al., NeuroImage 14(1): 21-36 (2001); dAccording to Mechelli et al., Curr Med Imaging Rev 1: 105-13
Abbreviations: DARTEL, Diffeomorphic Anatomical Registration Through Exponentiated Lie Algebra Tool; FSPGR, fast SPGR; GM, Gray matter; MPRAGE, three dimensional magnetization prepared rapid acquisition gradient recalled echo sequence; SPGR, spoiled gradient echo sequence on a GE scanner; SPM, Statistical Parametric Mapping; VBM, Voxel-based Morphometry; WM, white matter.
